# Supplementary material for: PVDF Composite Membranes with Hydrophobically-Capped CuONPs for Direct-Contact Membrane Distillation
Source: Nanomaterials (Basel). 2021 Jun 5;11(6):1497. doi: 10.3390/nano11061497 (PMC8227552; doi:10.3390/nano11061497)
Supplement: Supplementary file 1 [file nanomaterials-11-01497-s001.zip]

Archive with 1 entries (1 files):
- nanomaterials-1219576-supplementary.pdf
